# Supplementary material for: Estimation of the Prevalence of Antimicrobial Resistance in Badgers (Meles meles) and Foxes (Vulpes vulpes) in Northern Ireland
Source: Front Microbiol. 2021 Feb 18;12:596891. doi: 10.3389/fmicb.2021.596891 (PMC7930819; doi:10.3389/fmicb.2021.596891)
Supplement: Supplementary file 1 [file Table_1.XLSX]

## Sheet: E.Coli
ID	Species	Year
1	Fox	2018	AMPICI	> 64	RESIST	AZITHR	<= 2	NOINTP	CAZ	= 2	RESIST	CEFEPI	= 2	RESIST	CEFOXI	= 2	SUSC	CHLORA	<= 8	SUSC	CIPROF	<= 0.015	SUSC	COLIST	<= 1	SUSC	CTX	> 64	RESIST	ERTAPE	<= 0.015	SUSC	GENTAM	= 1	SUSC	IMIPEN	<= 0.12	SUSC	MEROPE	<= 0.03	SUSC	NALAC	<= 4	SUSC	SULFAM	<= 8	SUSC	TAXCLA	<= 0.06
2	Fox	2018	AMPICI	> 64	RESIST	AZITHR	> 64	NOINTP	CAZ	= 16	RESIST	CEFEPI	= 8	RESIST	CEFOXI	= 4	SUSC	CHLORA	> 128	RESIST	CIPROF	= 8	RESIST	COLIST	<= 1	SUSC	CTX	> 64	RESIST	ERTAPE	= 0.03	SUSC	GENTAM	<= 0.5	SUSC	IMIPEN	<= 0.12	SUSC	MEROPE	<= 0.03	SUSC	NALAC	> 128	RESIST	SULFAM	> 1024	RESIST	TAXCLA	<= 0.06
3	Fox	2018	AMPICI	> 64	RESIST	AZITHR	= 4	NOINTP	CAZ	= 2	RESIST	CEFEPI	<= 0.06	SUSC	CEFOXI	= 8	SUSC	CHLORA	<= 8	SUSC	CIPROF	<= 0.015	SUSC	COLIST	<= 1	SUSC	CTX	= 1	RESIST	ERTAPE	<= 0.015	SUSC	GENTAM	<= 0.5	SUSC	IMIPEN	<= 0.12	SUSC	MEROPE	<= 0.03	SUSC	NALAC	<= 4	SUSC	SULFAM	= 16	SUSC	TAXCLA	= 0.5
4	Fox	2018	AMPICI	> 64	RESIST	AZITHR	<= 2	NOINTP	CAZ	= 4	RESIST	CEFEPI	= 4	RESIST	CEFOXI	= 4	SUSC	CHLORA	= 128	RESIST	CIPROF	= 0.25	RESIST	COLIST	<= 1	SUSC	CTX	> 64	RESIST	ERTAPE	<= 0.015	SUSC	GENTAM	<= 0.5	SUSC	IMIPEN	<= 0.12	SUSC	MEROPE	<= 0.03	SUSC	NALAC	= 64	RESIST	SULFAM	> 1024	RESIST	TAXCLA	<= 0.06
5	Fox	2018	AMPICI	> 64	RESIST	AZITHR	= 4	NOINTP	CAZ	= 16	RESIST	CEFEPI	= 0.25	NOINTP	CEFOXI	= 64	RESIST	CHLORA	<= 8	SUSC	CIPROF	<= 0.015	SUSC	COLIST	<= 1	SUSC	CTX	= 8	RESIST	ERTAPE	= 0.06	SUSC	GENTAM	<= 0.5	SUSC	IMIPEN	<= 0.12	SUSC	MEROPE	<= 0.03	SUSC	NALAC	<= 4	SUSC	SULFAM	= 16	SUSC	TAXCLA	= 8
6	Fox	2018	AMPICI	> 64	RESIST	AZITHR	= 4	NOINTP	CAZ	= 8	RESIST	CEFEPI	= 8	RESIST	CEFOXI	= 4	SUSC	CHLORA	<= 8	SUSC	CIPROF	= 0.25	RESIST	COLIST	<= 1	SUSC	CTX	= 64	RESIST	ERTAPE	<= 0.015	SUSC	GENTAM	<= 0.5	SUSC	IMIPEN	<= 0.12	SUSC	MEROPE	<= 0.03	SUSC	NALAC	= 8	SUSC	SULFAM	> 1024	RESIST	TAXCLA	<= 0.06
7	Fox	2018	AMPICI	> 64	RESIST	AZITHR	= 4	NOINTP	CAZ	= 8	RESIST	CEFEPI	= 8	RESIST	CEFOXI	= 4	SUSC	CHLORA	= 128	RESIST	CIPROF	<= 0.015	SUSC	COLIST	<= 1	SUSC	CTX	= 64	RESIST	ERTAPE	<= 0.015	SUSC	GENTAM	= 8	RESIST	IMIPEN	<= 0.12	SUSC	MEROPE	<= 0.03	SUSC	NALAC	<= 4	SUSC	SULFAM	> 1024	RESIST	TAXCLA	<= 0.06
8	Fox	2018	AMPICI	> 64	RESIST	AZITHR	= 8	NOINTP	CAZ	= 4	RESIST	CEFEPI	<= 0.06	SUSC	CEFOXI	= 32	RESIST	CHLORA	<= 8	SUSC	CIPROF	<= 0.015	SUSC	COLIST	<= 1	SUSC	CTX	= 4	RESIST	ERTAPE	<= 0.015	SUSC	GENTAM	= 1	SUSC	IMIPEN	<= 0.12	SUSC	MEROPE	<= 0.03	SUSC	NALAC	<= 4	SUSC	SULFAM	<= 8	SUSC	TAXCLA	= 1
9	Fox	2018	AMPICI	> 64	RESIST	AZITHR	= 4	NOINTP	CAZ	= 8	RESIST	CEFEPI	= 4	RESIST	CEFOXI	= 4	SUSC	CHLORA	<= 8	SUSC	CIPROF	<= 0.015	SUSC	COLIST	<= 1	SUSC	CTX	= 64	RESIST	ERTAPE	<= 0.015	SUSC	GENTAM	<= 0.5	SUSC	IMIPEN	<= 0.12	SUSC	MEROPE	<= 0.03	SUSC	NALAC	<= 4	SUSC	SULFAM	= 16	SUSC	TAXCLA	<= 0.06
10	Fox	2018	AMPICI	> 64	RESIST	AZITHR	= 16	NOINTP	CAZ	= 16	RESIST	CEFEPI	= 8	RESIST	CEFOXI	= 16	RESIST	CHLORA	> 128	RESIST	CIPROF	> 8	RESIST	COLIST	<= 1	SUSC	CTX	> 64	RESIST	ERTAPE	= 0.03	SUSC	GENTAM	<= 0.5	SUSC	IMIPEN	<= 0.12	SUSC	MEROPE	<= 0.03	SUSC	NALAC	> 128	RESIST	SULFAM	> 1024	RESIST	TAXCLA	= 0.12
11	Badger	2018	AMPICI	> 64	RESIST	AZITHR	= 4	NOINTP	CAZ	= 4	RESIST	CEFEPI	= 4	RESIST	CEFOXI	= 4	SUSC	CHLORA	<= 8	SUSC	CIPROF	<= 0.015	SUSC	COLIST	<= 1	SUSC	CTX	= 64	RESIST	ERTAPE	<= 0.015	SUSC	GENTAM	<= 0.5	SUSC	IMIPEN	<= 0.12	SUSC	MEROPE	<= 0.03	SUSC	NALAC	<= 4	SUSC	SULFAM	> 1024	RESIST	TAXCLA	<= 0.06
12	Badger	2018	AMPICI	> 64	RESIST	AZITHR	= 4	NOINTP	CAZ	= 2	RESIST	CEFEPI	= 4	RESIST	CEFOXI	= 2	SUSC	CHLORA	<= 8	SUSC	CIPROF	<= 0.015	SUSC	COLIST	<= 1	SUSC	CTX	= 64	RESIST	ERTAPE	<= 0.015	SUSC	GENTAM	<= 0.5	SUSC	IMIPEN	<= 0.12	SUSC	MEROPE	<= 0.03	SUSC	NALAC	<= 4	SUSC	SULFAM	> 1024	RESIST	TAXCLA	<= 0.06
13	Badger	2018	AMPICI	> 64	RESIST	AZITHR	= 8	NOINTP	CAZ	= 2	RESIST	CEFEPI	<= 0.06	SUSC	CEFOXI	= 8	SUSC	CHLORA	= 64	RESIST	CIPROF	= 8	RESIST	COLIST	<= 1	SUSC	CTX	= 1	RESIST	ERTAPE	<= 0.015	SUSC	GENTAM	<= 0.5	SUSC	IMIPEN	<= 0.12	SUSC	MEROPE	<= 0.03	SUSC	NALAC	> 128	RESIST	SULFAM	> 1024	RESIST	TAXCLA	= 1
14	Badger	2018	AMPICI	> 64	RESIST	AZITHR	= 8	NOINTP	CAZ	= 4	RESIST	CEFEPI	<= 0.06	SUSC	CEFOXI	= 16	RESIST	CHLORA	<= 8	SUSC	CIPROF	<= 0.015	SUSC	COLIST	<= 1	SUSC	CTX	= 1	RESIST	ERTAPE	<= 0.015	SUSC	GENTAM	<= 0.5	SUSC	IMIPEN	= 0.25	SUSC	MEROPE	<= 0.03	SUSC	NALAC	<= 4	SUSC	SULFAM	> 1024	RESIST	TAXCLA	= 0.5
15	Badger	2018	AMPICI	> 64	RESIST	AZITHR	= 4	NOINTP	CAZ	= 2	RESIST	CEFEPI	<= 0.06	SUSC	CEFOXI	= 8	SUSC	CHLORA	= 128	RESIST	CIPROF	= 8	RESIST	COLIST	<= 1	SUSC	CTX	= 1	RESIST	ERTAPE	<= 0.015	SUSC	GENTAM	<= 0.5	SUSC	IMIPEN	= 0.25	SUSC	MEROPE	<= 0.03	SUSC	NALAC	> 128	RESIST	SULFAM	> 1024	RESIST	TAXCLA	= 0.5
16	Badger	2019	AMPICI	> 64	RESIST	AZITHR	= 8	NOINTP	CAZ	= 4	RESIST	CEFEPI	= 4	RESIST	CEFOXI	= 2	SUSC	CHLORA	= 64	RESIST	CIPROF	<= 0.015	SUSC	COLIST	<= 1	SUSC	CTX	> 64	RESIST	ERTAPE	<= 0.015	SUSC	GENTAM	<= 0.5	SUSC	IMIPEN	<= 0.12	SUSC	MEROPE	<= 0.03	SUSC	NALAC	<= 4	SUSC	SULFAM	> 1024	RESIST	TAXCLA	<= 0.06
17	Badger	2019	AMPICI	> 64	RESIST	AZITHR	= 8	NOINTP	CAZ	= 32	RESIST	CEFEPI	= 2	RESIST	CEFOXI	= 32	RESIST	CHLORA	> 128	RESIST	CIPROF	= 0.25	RESIST	COLIST	<= 1	SUSC	CTX	= 4	RESIST	ERTAPE	<= 0.015	SUSC	GENTAM	= 1	SUSC	IMIPEN	<= 0.12	SUSC	MEROPE	<= 0.03	SUSC	NALAC	> 128	RESIST	SULFAM	> 1024	RESIST	TAXCLA	= 2
18	Badger	2019	AMPICI	> 64	RESIST	AZITHR	= 4	NOINTP	CAZ	= 4	RESIST	CEFEPI	<= 0.06	SUSC	CEFOXI	= 32	RESIST	CHLORA	<= 8	SUSC	CIPROF	<= 0.015	SUSC	COLIST	<= 1	SUSC	CTX	= 2	RESIST	ERTAPE	<= 0.015	SUSC	GENTAM	<= 0.5	SUSC	IMIPEN	= 0.25	SUSC	MEROPE	<= 0.03	SUSC	NALAC	<= 4	SUSC	SULFAM	> 1024	RESIST	TAXCLA	= 1
19	Badger	2019	AMPICI	> 64	RESIST	AZITHR	= 16	NOINTP	CAZ	= 32	RESIST	CEFEPI	= 2	RESIST	CEFOXI	= 16	RESIST	CHLORA	> 128	RESIST	CIPROF	= 0.25	RESIST	COLIST	<= 1	SUSC	CTX	= 4	RESIST	ERTAPE	<= 0.015	SUSC	GENTAM	= 1	SUSC	IMIPEN	<= 0.12	SUSC	MEROPE	<= 0.03	SUSC	NALAC	= 128	RESIST	SULFAM	> 1024	RESIST	TAXCLA	= 2
20	Badger	2019	AMPICI	> 64	RESIST	AZITHR	= 4	NOINTP	CAZ	= 4	RESIST	CEFEPI	<= 0.06	SUSC	CEFOXI	= 32	RESIST	CHLORA	<= 8	SUSC	CIPROF	<= 0.015	SUSC	COLIST	<= 1	SUSC	CTX	= 2	RESIST	ERTAPE	<= 0.015	SUSC	GENTAM	<= 0.5	SUSC	IMIPEN	= 0.25	SUSC	MEROPE	<= 0.03	SUSC	NALAC	<= 4	SUSC	SULFAM	<= 8	SUSC	TAXCLA	= 1
21	Badger	2019	AMPICI	> 64	RESIST	AZITHR	= 8	NOINTP	CAZ	= 16	RESIST	CEFEPI	= 16	RESIST	CEFOXI	= 8	SUSC	CHLORA	> 128	RESIST	CIPROF	= 0.25	RESIST	COLIST	<= 1	SUSC	CTX	> 64	RESIST	ERTAPE	= 0.03	SUSC	GENTAM	<= 0.5	SUSC	IMIPEN	= 0.25	SUSC	MEROPE	<= 0.03	SUSC	NALAC	= 8	SUSC	SULFAM	> 1024	RESIST	TAXCLA	<= 0.06
22	Badger	2019	AMPICI	> 64	RESIST	AZITHR	<= 2	NOINTP	CAZ	= 1	RESIST	CEFEPI	= 4	RESIST	CEFOXI	= 4	SUSC	CHLORA	<= 8	SUSC	CIPROF	<= 0.015	SUSC	COLIST	<= 1	SUSC	CTX	= 32	RESIST	ERTAPE	<= 0.015	SUSC	GENTAM	<= 0.5	SUSC	IMIPEN	<= 0.12	SUSC	MEROPE	<= 0.03	SUSC	NALAC	<= 4	SUSC	SULFAM	> 1024	RESIST	TAXCLA	<= 0.06
23	Fox	2018	AMPICI	> 64	RESIST	AZITHR	= 8	NOINTP	CAZ	= 1	RESIST	CEFEPI	= 2	RESIST	CEFOXI	= 4	SUSC	CHLORA	= 128	RESIST	CIPROF	= 0.5	RESIST	COLIST	<= 1	SUSC	CTX	> 64	RESIST	ERTAPE	<= 0.015	SUSC	GENTAM	= 1	SUSC	IMIPEN	= 0.25	SUSC	MEROPE	<= 0.03	SUSC	NALAC	= 8	SUSC	SULFAM	= 32	SUSC	TAXCLA	<= 0.06
24	Fox	2018	AMPICI	> 64	RESIST	AZITHR	= 8	NOINTP	CAZ	= 8	RESIST	CEFEPI	= 8	RESIST	CEFOXI	= 4	SUSC	CHLORA	> 128	RESIST	CIPROF	= 0.25	RESIST	COLIST	> 16	RESIST	CTX	> 64	RESIST	ERTAPE	<= 0.015	SUSC	GENTAM	= 16	RESIST	IMIPEN	<= 0.12	SUSC	MEROPE	<= 0.03	SUSC	NALAC	> 128	RESIST	SULFAM	> 1024	RESIST	TAXCLA	<= 0.06
25	Fox	2018	AMPICI	> 64	RESIST	AZITHR	= 4	NOINTP	CAZ	= 16	RESIST	CEFEPI	= 0.25	NOINTP	CEFOXI	= 64	RESIST	CHLORA	<= 8	SUSC	CIPROF	<= 0.015	SUSC	COLIST	<= 1	SUSC	CTX	= 8	RESIST	ERTAPE	= 0.03	SUSC	GENTAM	<= 0.5	SUSC	IMIPEN	<= 0.12	SUSC	MEROPE	<= 0.03	SUSC	NALAC	<= 4	SUSC	SULFAM	= 16	SUSC	TAXCLA	= 4
26	Fox	2018	AMPICI	> 64	RESIST	AZITHR	= 8	NOINTP	CAZ	= 2	RESIST	CEFEPI	= 0.12	SUSC	CEFOXI	= 16	RESIST	CHLORA	<= 8	SUSC	CIPROF	<= 0.015	SUSC	COLIST	<= 1	SUSC	CTX	= 1	RESIST	ERTAPE	<= 0.015	SUSC	GENTAM	= 1	SUSC	IMIPEN	<= 0.12	SUSC	MEROPE	<= 0.03	SUSC	NALAC	<= 4	SUSC	SULFAM	= 16	SUSC	TAXCLA	= 1
27	Fox	2018	AMPICI	> 64	RESIST	AZITHR	= 8	NOINTP	CAZ	= 2	RESIST	CEFEPI	= 8	RESIST	CEFOXI	= 2	SUSC	CHLORA	<= 8	SUSC	CIPROF	<= 0.015	SUSC	COLIST	<= 1	SUSC	CTX	= 32	RESIST	ERTAPE	<= 0.015	SUSC	GENTAM	<= 0.5	SUSC	IMIPEN	<= 0.12	SUSC	MEROPE	<= 0.03	SUSC	NALAC	<= 4	SUSC	SULFAM	= 16	SUSC	TAXCLA	<= 0.06
28	Fox	2018	AMPICI	> 64	RESIST	AZITHR	= 4	NOINTP	CAZ	= 2	RESIST	CEFEPI	= 4	RESIST	CEFOXI	= 2	SUSC	CHLORA	<= 8	SUSC	CIPROF	<= 0.015	SUSC	COLIST	<= 1	SUSC	CTX	= 64	RESIST	ERTAPE	<= 0.015	SUSC	GENTAM	<= 0.5	SUSC	IMIPEN	<= 0.12	SUSC	MEROPE	<= 0.03	SUSC	NALAC	<= 4	SUSC	SULFAM	= 16	SUSC	TAXCLA	<= 0.06
29	Fox	2018	AMPICI	> 64	RESIST	AZITHR	= 4	NOINTP	CAZ	= 2	RESIST	CEFEPI	= 8	RESIST	CEFOXI	= 4	SUSC	CHLORA	<= 8	SUSC	CIPROF	<= 0.015	SUSC	COLIST	<= 1	SUSC	CTX	= 32	RESIST	ERTAPE	<= 0.015	SUSC	GENTAM	<= 0.5	SUSC	IMIPEN	<= 0.12	SUSC	MEROPE	<= 0.03	SUSC	NALAC	<= 4	SUSC	SULFAM	= 16	SUSC	TAXCLA	<= 0.06
30	Fox	2018	AMPICI	> 64	RESIST	AZITHR	= 16	NOINTP	CAZ	= 32	RESIST	CEFEPI	= 2	RESIST	CEFOXI	= 16	RESIST	CHLORA	> 128	RESIST	CIPROF	= 0.25	RESIST	COLIST	<= 1	SUSC	CTX	= 4	RESIST	ERTAPE	<= 0.015	SUSC	GENTAM	<= 0.5	SUSC	IMIPEN	<= 0.12	SUSC	MEROPE	<= 0.03	SUSC	NALAC	> 128	RESIST	SULFAM	> 1024	RESIST	TAXCLA	= 2
31	Fox	2018	AMPICI	> 64	RESIST	AZITHR	= 4	NOINTP	CAZ	= 4	RESIST	CEFEPI	<= 0.06	SUSC	CEFOXI	= 16	RESIST	CHLORA	= 64	RESIST	CIPROF	<= 0.015	SUSC	COLIST	<= 1	SUSC	CTX	= 2	RESIST	ERTAPE	<= 0.015	SUSC	GENTAM	= 8	RESIST	IMIPEN	= 0.25	SUSC	MEROPE	<= 0.03	SUSC	NALAC	<= 4	SUSC	SULFAM	> 1024	RESIST	TAXCLA	= 1
32	Fox	2018	AMPICI	> 64	RESIST	AZITHR	= 8	NOINTP	CAZ	= 1	RESIST	CEFEPI	= 4	RESIST	CEFOXI	= 8	SUSC	CHLORA	= 128	RESIST	CIPROF	<= 0.015	SUSC	COLIST	<= 1	SUSC	CTX	= 64	RESIST	ERTAPE	<= 0.015	SUSC	GENTAM	<= 0.5	SUSC	IMIPEN	<= 0.12	SUSC	MEROPE	<= 0.03	SUSC	NALAC	<= 4	SUSC	SULFAM	> 1024	RESIST	TAXCLA	<= 0.06
33	Badger	2018	AMPICI	> 64	RESIST	AZITHR	= 4	NOINTP	CAZ	= 8	RESIST	CEFEPI	= 16	RESIST	CEFOXI	= 4	SUSC	CHLORA	> 128	RESIST	CIPROF	<= 0.015	SUSC	COLIST	<= 1	SUSC	CTX	> 64	RESIST	ERTAPE	= 0.03	SUSC	GENTAM	= 1	SUSC	IMIPEN	<= 0.12	SUSC	MEROPE	<= 0.03	SUSC	NALAC	<= 4	SUSC	SULFAM	> 1024	RESIST	TAXCLA	<= 0.06
34	Fox	2018	AMPICI	> 64	RESIST	AZITHR	= 4	NOINTP	CAZ	= 2	RESIST	CEFEPI	<= 0.06	SUSC	CEFOXI	= 8	SUSC	CHLORA	<= 8	SUSC	CIPROF	= 0.06	SUSC	COLIST	<= 1	SUSC	CTX	= 1	RESIST	ERTAPE	<= 0.015	SUSC	GENTAM	<= 0.5	SUSC	IMIPEN	= 0.25	SUSC	MEROPE	<= 0.03	SUSC	NALAC	<= 4	SUSC	SULFAM	> 1024	RESIST	TAXCLA	= 0.5
35	Fox	2018	AMPICI	> 64	RESIST	AZITHR	= 8	NOINTP	CAZ	= 8	RESIST	CEFEPI	<= 0.06	SUSC	CEFOXI	= 32	RESIST	CHLORA	<= 8	SUSC	CIPROF	<= 0.015	SUSC	COLIST	<= 1	SUSC	CTX	= 2	RESIST	ERTAPE	<= 0.015	SUSC	GENTAM	<= 0.5	SUSC	IMIPEN	= 0.25	SUSC	MEROPE	<= 0.03	SUSC	NALAC	<= 4	SUSC	SULFAM	> 1024	RESIST	TAXCLA	= 1
36	Fox	2018	AMPICI	> 64	RESIST	AZITHR	= 8	NOINTP	CAZ	= 32	RESIST	CEFEPI	= 2	RESIST	CEFOXI	= 16	RESIST	CHLORA	<= 8	SUSC	CIPROF	= 0.25	RESIST	COLIST	<= 1	SUSC	CTX	= 4	RESIST	ERTAPE	<= 0.015	SUSC	GENTAM	<= 0.5	SUSC	IMIPEN	= 0.25	SUSC	MEROPE	<= 0.03	SUSC	NALAC	= 128	RESIST	SULFAM	= 16	SUSC	TAXCLA	= 2
37	Fox	2018	AMPICI	> 64	RESIST	AZITHR	= 4	NOINTP	CAZ	= 4	RESIST	CEFEPI	<= 0.06	SUSC	CEFOXI	= 64	RESIST	CHLORA	<= 8	SUSC	CIPROF	<= 0.015	SUSC	COLIST	<= 1	SUSC	CTX	= 2	RESIST	ERTAPE	<= 0.015	SUSC	GENTAM	<= 0.5	SUSC	IMIPEN	<= 0.12	SUSC	MEROPE	<= 0.03	SUSC	NALAC	<= 4	SUSC	SULFAM	= 16	SUSC	TAXCLA	= 1
38	Fox	2018	AMPICI	> 64	RESIST	AZITHR	= 4	NOINTP	CAZ	= 4	RESIST	CEFEPI	<= 0.06	SUSC	CEFOXI	= 16	RESIST	CHLORA	<= 8	SUSC	CIPROF	<= 0.015	SUSC	COLIST	<= 1	SUSC	CTX	= 2	RESIST	ERTAPE	<= 0.015	SUSC	GENTAM	= 1	SUSC	IMIPEN	= 0.25	SUSC	MEROPE	<= 0.03	SUSC	NALAC	<= 4	SUSC	SULFAM	> 1024	RESIST	TAXCLA	= 0.5
39	Fox	2018	AMPICI	> 64	RESIST	AZITHR	= 8	NOINTP	CAZ	= 32	RESIST	CEFEPI	= 4	RESIST	CEFOXI	= 16	RESIST	CHLORA	<= 8	SUSC	CIPROF	= 0.12	RESIST	COLIST	<= 1	SUSC	CTX	= 8	RESIST	ERTAPE	= 0.03	SUSC	GENTAM	<= 0.5	SUSC	IMIPEN	= 0.25	SUSC	MEROPE	<= 0.03	SUSC	NALAC	= 128	RESIST	SULFAM	> 1024	RESIST	TAXCLA	= 4
40	Fox	2018	AMPICI	> 64	RESIST	AZITHR	= 8	NOINTP	CAZ	= 2	RESIST	CEFEPI	<= 0.06	SUSC	CEFOXI	= 8	SUSC	CHLORA	<= 8	SUSC	CIPROF	<= 0.015	SUSC	COLIST	<= 1	SUSC	CTX	= 1	RESIST	ERTAPE	<= 0.015	SUSC	GENTAM	<= 0.5	SUSC	IMIPEN	<= 0.12	SUSC	MEROPE	<= 0.03	SUSC	NALAC	<= 4	SUSC	SULFAM	> 1024	RESIST	TAXCLA	= 0.5
41	Fox	2018	AMPICI	> 64	RESIST	AZITHR	= 8	NOINTP	CAZ	= 128	RESIST	CEFEPI	= 1	RESIST	CEFOXI	> 64	RESIST	CHLORA	> 128	RESIST	CIPROF	= 8	RESIST	COLIST	<= 1	SUSC	CTX	= 16	RESIST	ERTAPE	= 0.25	RESIST	GENTAM	<= 0.5	SUSC	IMIPEN	<= 0.12	SUSC	MEROPE	<= 0.03	SUSC	NALAC	> 128	RESIST	SULFAM	> 1024	RESIST	TAXCLA	= 16
42	Fox	2018	AMPICI	> 64	RESIST	AZITHR	= 4	NOINTP	CAZ	= 8	RESIST	CEFEPI	<= 0.06	SUSC	CEFOXI	= 32	RESIST	CHLORA	<= 8	SUSC	CIPROF	<= 0.015	SUSC	COLIST	<= 1	SUSC	CTX	= 2	RESIST	ERTAPE	<= 0.015	SUSC	GENTAM	<= 0.5	SUSC	IMIPEN	= 0.25	SUSC	MEROPE	<= 0.03	SUSC	NALAC	<= 4	SUSC	SULFAM	> 1024	RESIST	TAXCLA	= 1
43	Fox	2018	AMPICI	> 64	RESIST	AZITHR	= 8	NOINTP	CAZ	= 16	RESIST	CEFEPI	= 2	RESIST	CEFOXI	= 16	RESIST	CHLORA	<= 8	SUSC	CIPROF	= 0.25	RESIST	COLIST	<= 1	SUSC	CTX	= 4	RESIST	ERTAPE	<= 0.015	SUSC	GENTAM	<= 0.5	SUSC	IMIPEN	= 0.25	SUSC	MEROPE	<= 0.03	SUSC	NALAC	> 128	RESIST	SULFAM	= 16	SUSC	TAXCLA	= 2
44	Fox	2018	AMPICI	> 64	RESIST	AZITHR	= 8	NOINTP	CAZ	= 32	RESIST	CEFEPI	= 8	RESIST	CEFOXI	= 32	RESIST	CHLORA	<= 8	SUSC	CIPROF	= 0.12	RESIST	COLIST	<= 1	SUSC	CTX	= 8	RESIST	ERTAPE	= 0.03	SUSC	GENTAM	<= 0.5	SUSC	IMIPEN	= 0.25	SUSC	MEROPE	<= 0.03	SUSC	NALAC	= 128	RESIST	SULFAM	> 1024	RESIST	TAXCLA	= 4
45	Fox	2018	AMPICI	> 64	RESIST	AZITHR	= 4	NOINTP	CAZ	= 16	RESIST	CEFEPI	= 0.25	NOINTP	CEFOXI	= 64	RESIST	CHLORA	= 128	RESIST	CIPROF	= 8	RESIST	COLIST	<= 1	SUSC	CTX	= 8	RESIST	ERTAPE	= 0.06	SUSC	GENTAM	= 16	RESIST	IMIPEN	= 0.5	SUSC	MEROPE	<= 0.03	SUSC	NALAC	> 128	RESIST	SULFAM	> 1024	RESIST	TAXCLA	= 4
46	Fox	2018	AMPICI	> 64	RESIST	AZITHR	= 4	NOINTP	CAZ	= 16	RESIST	CEFEPI	= 2	RESIST	CEFOXI	= 16	RESIST	CHLORA	= 64	RESIST	CIPROF	= 0.25	RESIST	COLIST	<= 1	SUSC	CTX	= 4	RESIST	ERTAPE	<= 0.015	SUSC	GENTAM	<= 0.5	SUSC	IMIPEN	= 0.25	SUSC	MEROPE	<= 0.03	SUSC	NALAC	= 128	RESIST	SULFAM	> 1024	RESIST	TAXCLA	= 2
47	Fox	2018	AMPICI	> 64	RESIST	AZITHR	= 4	NOINTP	CAZ	= 1	RESIST	CEFEPI	= 8	RESIST	CEFOXI	= 4	SUSC	CHLORA	<= 8	SUSC	CIPROF	= 0.25	RESIST	COLIST	<= 1	SUSC	CTX	= 64	RESIST	ERTAPE	= 0.03	SUSC	GENTAM	= 1	SUSC	IMIPEN	<= 0.12	SUSC	MEROPE	<= 0.03	SUSC	NALAC	= 128	RESIST	SULFAM	> 1024	RESIST	TAXCLA	<= 0.06
48	Fox	2018	AMPICI	> 64	RESIST	AZITHR	= 4	NOINTP	CAZ	= 8	RESIST	CEFEPI	= 0.12	SUSC	CEFOXI	= 64	RESIST	CHLORA	= 128	RESIST	CIPROF	> 8	RESIST	COLIST	<= 1	SUSC	CTX	= 8	RESIST	ERTAPE	= 0.06	SUSC	GENTAM	> 32	RESIST	IMIPEN	= 0.25	SUSC	MEROPE	<= 0.03	SUSC	NALAC	> 128	RESIST	SULFAM	> 1024	RESIST	TAXCLA	= 4
49	Fox	2019	AMPICI	> 64	RESIST	AZITHR	= 8	NOINTP	CAZ	= 16	RESIST	CEFEPI	= 2	RESIST	CEFOXI	= 16	RESIST	CHLORA	> 128	RESIST	CIPROF	= 0.12	RESIST	COLIST	<= 1	SUSC	CTX	= 4	RESIST	ERTAPE	<= 0.015	SUSC	GENTAM	= 1	SUSC	IMIPEN	<= 0.12	SUSC	MEROPE	<= 0.03	SUSC	NALAC	= 128	RESIST	SULFAM	> 1024	RESIST	TAXCLA	= 2
50	Fox	2019	AMPICI	> 64	RESIST	AZITHR	= 4	NOINTP	CAZ	= 4	RESIST	CEFEPI	= 0.12	SUSC	CEFOXI	= 16	RESIST	CHLORA	= 64	RESIST	CIPROF	> 8	RESIST	COLIST	<= 1	SUSC	CTX	= 1	RESIST	ERTAPE	<= 0.015	SUSC	GENTAM	= 1	SUSC	IMIPEN	= 0.25	SUSC	MEROPE	<= 0.03	SUSC	NALAC	> 128	RESIST	SULFAM	> 1024	RESIST	TAXCLA	= 1
[truncated: 16 more columns]

## Sheet: Salmonella
ID	Species	Serovar	Year
1	Fox	S. Newport	2018	AMPICI	<= 1	SUSC	AZITHR	= 4	NOINTP	CAZ	<= 0.25	SUSC	CEFEPI	<= 0.06	NOINTP	CEFOXI	= 2	SUSC	CHLORA	<= 8	SUSC	CIPROF	<= 0.015	SUSC	COLIST	<= 1	SUSC	CTX	<= 0.25	SUSC	ERTAPE	<= 0.015	SUSC	GENTAM	<= 0.5	SUSC	IMIPEN	= 0.25	SUSC	MEROPE	<= 0.03	SUSC	NALAC	<= 4	SUSC	SULFAM	= 64	NOINTP	TAXCLA
2	Fox	S. Agama	2018	AMPICI	<= 1	SUSC	AZITHR	= 4	NOINTP	CAZ	<= 0.25	SUSC	CEFEPI	<= 0.06	NOINTP	CEFOXI	= 1	SUSC	CHLORA	<= 8	SUSC	CIPROF	<= 0.015	SUSC	COLIST	<= 1	SUSC	CTX	<= 0.25	SUSC	ERTAPE	<= 0.015	SUSC	GENTAM	= 1	SUSC	IMIPEN	= 0.25	SUSC	MEROPE	<= 0.03	SUSC	NALAC	<= 4	SUSC	SULFAM	= 32	NOINTP	TAXCLA
3	Fox	S. Agama	2018	AMPICI	= 2	SUSC	AZITHR	= 8	NOINTP	CAZ	<= 0.25	SUSC	CEFEPI	<= 0.06	NOINTP	CEFOXI	= 4	SUSC	CHLORA	= 16	SUSC	CIPROF	= 0.03	SUSC	COLIST	<= 1	SUSC	CTX	<= 0.25	SUSC	ERTAPE	<= 0.015	SUSC	GENTAM	<= 0.5	SUSC	IMIPEN	= 1	SUSC	MEROPE	<= 0.03	SUSC	NALAC	<= 4	SUSC	SULFAM	= 64	NOINTP	TAXCLA
4	Fox	S. Newport	2018	AMPICI	<= 1	SUSC	AZITHR	= 8	NOINTP	CAZ	<= 0.25	SUSC	CEFEPI	<= 0.06	NOINTP	CEFOXI	= 2	SUSC	CHLORA	<= 8	SUSC	CIPROF	<= 0.015	SUSC	COLIST	<= 1	SUSC	CTX	<= 0.25	SUSC	ERTAPE	<= 0.015	SUSC	GENTAM	<= 0.5	SUSC	IMIPEN	= 0.25	SUSC	MEROPE	<= 0.03	SUSC	NALAC	<= 4	SUSC	SULFAM	= 32	NOINTP	TAXCLA
5	Fox	S. Agama	2018	AMPICI	<= 1	SUSC	AZITHR	= 4	NOINTP	CAZ	<= 0.25	SUSC	CEFEPI	<= 0.06	NOINTP	CEFOXI	= 2	SUSC	CHLORA	<= 8	SUSC	CIPROF	= 0.03	SUSC	COLIST	<= 1	SUSC	CTX	<= 0.25	SUSC	ERTAPE	<= 0.015	SUSC	GENTAM	<= 0.5	SUSC	IMIPEN	= 0.5	SUSC	MEROPE	= 0.06	SUSC	NALAC	<= 4	SUSC	SULFAM	= 32	NOINTP	TAXCLA
6	Fox	S. Agama	2018	AMPICI	= 2	SUSC	AZITHR	= 4	NOINTP	CAZ	<= 0.25	SUSC	CEFEPI	<= 0.06	NOINTP	CEFOXI	= 2	SUSC	CHLORA	<= 8	SUSC	CIPROF	= 0.03	SUSC	COLIST	<= 1	SUSC	CTX	<= 0.25	SUSC	ERTAPE	<= 0.015	SUSC	GENTAM	<= 0.5	SUSC	IMIPEN	= 0.5	SUSC	MEROPE	= 0.06	SUSC	NALAC	<= 4	SUSC	SULFAM	= 64	NOINTP	TAXCLA
7	Fox	S. Arizonae	2018	AMPICI	> 64	RESIST	AZITHR	= 8	NOINTP	CAZ	= 64	RESIST	CEFEPI	= 0.25	NOINTP	CEFOXI	> 64	RESIST	CHLORA	<= 8	SUSC	CIPROF	<= 0.015	SUSC	COLIST	<= 1	SUSC	CTX	= 32	RESIST	ERTAPE	= 0.12	RESIST	GENTAM	<= 0.5	SUSC	IMIPEN	= 0.25	SUSC	MEROPE	<= 0.03	SUSC	NALAC	<= 4	SUSC	SULFAM	<= 8	NOINTP	TAXCLA
8	Fox	S. Agama	2018	AMPICI	= 2	SUSC	AZITHR	= 8	NOINTP	CAZ	<= 0.25	SUSC	CEFEPI	<= 0.06	NOINTP	CEFOXI	= 2	SUSC	CHLORA	<= 8	SUSC	CIPROF	= 0.03	SUSC	COLIST	= 2	SUSC	CTX	<= 0.25	SUSC	ERTAPE	<= 0.015	SUSC	GENTAM	<= 0.5	SUSC	IMIPEN	= 0.25	SUSC	MEROPE	<= 0.03	SUSC	NALAC	<= 4	SUSC	SULFAM	= 64	NOINTP	TAXCLA
9	Fox	S. Agama	2018	AMPICI	<= 1	SUSC	AZITHR	= 4	NOINTP	CAZ	<= 0.25	SUSC	CEFEPI	<= 0.06	NOINTP	CEFOXI	= 2	SUSC	CHLORA	<= 8	SUSC	CIPROF	<= 0.015	SUSC	COLIST	<= 1	SUSC	CTX	<= 0.25	SUSC	ERTAPE	<= 0.015	SUSC	GENTAM	<= 0.5	SUSC	IMIPEN	= 0.25	SUSC	MEROPE	<= 0.03	SUSC	NALAC	<= 4	SUSC	SULFAM	= 32	NOINTP	TAXCLA
10	Fox	S. Agama	2019	AMPICI	<= 1	SUSC	AZITHR	= 4	NOINTP	CAZ	<= 0.25	SUSC	CEFEPI	<= 0.06	NOINTP	CEFOXI	= 2	SUSC	CHLORA	<= 8	SUSC	CIPROF	= 0.03	SUSC	COLIST	<= 1	SUSC	CTX	<= 0.25	SUSC	ERTAPE	<= 0.015	SUSC	GENTAM	<= 0.5	SUSC	IMIPEN	= 0.25	SUSC	MEROPE	<= 0.03	SUSC	NALAC	<= 4	SUSC	SULFAM	= 32	NOINTP	TAXCLA
11	Fox	S. Newport	2019	AMPICI	<= 1	SUSC	AZITHR	= 4	NOINTP	CAZ	<= 0.25	SUSC	CEFEPI	<= 0.06	NOINTP	CEFOXI	= 2	SUSC	CHLORA	<= 8	SUSC	CIPROF	<= 0.015	SUSC	COLIST	= 2	SUSC	CTX	<= 0.25	SUSC	ERTAPE	<= 0.015	SUSC	GENTAM	<= 0.5	SUSC	IMIPEN	<= 0.12	SUSC	MEROPE	<= 0.03	SUSC	NALAC	<= 4	SUSC	SULFAM	= 64	NOINTP	TAXCLA
12	Fox	S. Agama	2019	AMPICI	<= 1	SUSC	AZITHR	= 4	NOINTP	CAZ	<= 0.25	SUSC	CEFEPI	<= 0.06	NOINTP	CEFOXI	= 2	SUSC	CHLORA	<= 8	SUSC	CIPROF	<= 0.015	SUSC	COLIST	<= 1	SUSC	CTX	<= 0.25	SUSC	ERTAPE	<= 0.015	SUSC	GENTAM	<= 0.5	SUSC	IMIPEN	= 0.25	SUSC	MEROPE	<= 0.03	SUSC	NALAC	<= 4	SUSC	SULFAM	= 128	NOINTP	TAXCLA
13	Fox	S. Newport	2019	AMPICI	<= 1	SUSC	AZITHR	= 4	NOINTP	CAZ	<= 0.25	SUSC	CEFEPI	<= 0.06	NOINTP	CEFOXI	= 2	SUSC	CHLORA	<= 8	SUSC	CIPROF	<= 0.015	SUSC	COLIST	<= 1	SUSC	CTX	<= 0.25	SUSC	ERTAPE	<= 0.015	SUSC	GENTAM	<= 0.5	SUSC	IMIPEN	= 0.25	SUSC	MEROPE	<= 0.03	SUSC	NALAC	<= 4	SUSC	SULFAM	= 64	NOINTP	TAXCLA
14	Fox	S. Agama	2019	AMPICI	<= 1	SUSC	AZITHR	= 4	NOINTP	CAZ	<= 0.25	SUSC	CEFEPI	<= 0.06	NOINTP	CEFOXI	= 2	SUSC	CHLORA	<= 8	SUSC	CIPROF	<= 0.015	SUSC	COLIST	<= 1	SUSC	CTX	<= 0.25	SUSC	ERTAPE	<= 0.015	SUSC	GENTAM	<= 0.5	SUSC	IMIPEN	= 0.25	SUSC	MEROPE	<= 0.03	SUSC	NALAC	<= 4	SUSC	SULFAM	= 64	NOINTP	TAXCLA
[truncated: 17 more columns]
